# Supplementary material for: Male Sex, B Symptoms, Bone Marrow Involvement, and Genetic Alterations as Predictive Factors in Diffuse Large B-Cell Lymphoma
Source: Int J Mol Sci. 2025 May 26;26(11):5087. doi: 10.3390/ijms26115087 (PMC12154054; doi:10.3390/ijms26115087)
Supplement: Supplementary file 1 [file ijms-26-05087-s001.zip]

Archive with 1 entries (1 files):
- ijms-3621711-supplementary.xlsx
