# Supplementary material for: Male Sex, B Symptoms, Bone Marrow Involvement, and Genetic Alterations as Predictive Factors in Diffuse Large B-Cell Lymphoma
Source: Int J Mol Sci. 2025 May 26;26(11):5087. doi: 10.3390/ijms26115087 (PMC12154054; doi:10.3390/ijms26115087)
Supplement: Supplementary file 1 [file ijms-26-05087-s001.zip › ijms-3621711-supplementary.xlsx]

## Sheet: SuppTable S1-Panjan et al.
sample number	alteration type	gene/fusion	cDNA/fusion breakpoint (hg19 genomic coordniate)	protein level alteration	short protein level description	Cell-of-origin	molecular-subgroup
1	MISSENSE	EZH2	NM_004456.4:c.1937A>T	NP_004447.2:p.(Tyr646Phe)	Y646F	GCB	EZB
1	FUSION	BCL2::IGH	chr18:60793443,ins8,chr14:106329462
1	MISSENSE	CD79B	NM_000626.2:c.586T>A	NP_000617.1:p.(Tyr196Asn)	Y196N
2	FUSION	BCL2::IGH	chr18:60793552,ins12,chr14:106329450			GCB	EZB
2	MISSENSE	EZH2	NM_004456.4:c.1936T>A	NP_004447.2:p.(Tyr646Asn	Y646N
3	MISSENSE	EZH2	NM_001203247.1:c.1922A>G	NP_001190176.1:p.(Tyr641Cys)	Y641C	GCB	EZB
3	MISSENSE	CD79B	NM_000626.2:c.587A>T	NP_000617.1:p.(Tyr196Phe)	Y196F
4	TRUNC	NOTCH2	NM_024408.3:c.7198C>T	NP_077719.2:p.(Arg2400*)	R2400Ter	unclassified	BN2
4	FUSION	IGH::BCL6	chr14:106331617,chr3:187452695
4	MISSENSE	EZH2	NM_004456.4:c.1937A>T	NP_004447.2:p.(Tyr646Phe)	Y646F
5	MISSENSE	EZH2	NM_004456.4:c.1936T>A	NP_004447.2:p.(Tyr646Asn)	Y646N	GCB	EZB
6	MISSENSE	EZH2	NM_004456.4:c.1936T>A	NP_004447.2:p.(Tyr646Asn)	Y646N	GCB	EZB
7	MISSENSE	EZH2	NM_004456.4:c.1936T>A	NP_004447.2:p.(Tyr646Asn)	Y646N	GCB	EZB
8	MISSENSE	EZH2	NM_004456.4:c.1937A>T	NP_004447.2:p.(Tyr646Phe)	Y646F	GCB	EZB
9	MISSENSE	EZH2	NM_004456.4:c.1936T>A	NP_004447.2:p.(Tyr646Asn)	Y646N	GCB	EZB
10	MISSENSE	EZH2	NM_004456.4:c.1936T>A	NP_004447.2:p.(Tyr646Asn)	Y646N	GCB	EZB
11	MISSENSE	EZH2	NM_004456.4:c.1937A>C	NP_004447.2:p.(Tyr646Ser)	Y646S	GCB	EZB
12	MISSENSE	EZH2	NM_004456.4:c.1937A>C	NP_004447.2:p.(Tyr646Ser)	Y646S	GCB	EZB
13	MISSENSE	EZH2	NM_004456.4:c.1937A>T	NP_004447.2:p.(Tyr646Phe)	Y646F	GCB	EZB
14	MISSENSE	EZH2	NM_004456.4:c.1937A>C	NP_004447.2:p.(Tyr646Ser)	Y646S	GCB	EZB
15	FUSION	BCL2::IGH	chr18:60793551,ins10,chr14:106330468			GCB	EZB
16	FUSION	BCL2::IGH	chr18:60793481,chr14:106329464			GCB	EZB
17	FUSION	BCL2::IGH	chr18:60793553,ins7,chr14:106329462			GCB	EZB
18	FUSION	BCL2::IGH	chr18:60793518,ins14,chr14:106330459			GCB	EZB
19	FUSION	BCL2::IGH	chr18:60793553,ins8,chr14:106329469			unclassified	EZB
20	MISSENSE	MYD88	NM_002468.4:c.794T>C	NP_002459.2:p.(Leu265Pro)	L265P	ABC	MCD
20	COPY NUMBER ALTERATION	CD79B	elevated expression/amplification
21	MISSENSE	MYD88	NM_002468.4:c.794T>C	NP_002459.2:p.(Leu265Pro)	L265P	ABC	MCD
21	COPY NUMBER ALTERATION	CD79B	elevated expression/amplification
22	MISSENSE	MYD88	NM_002468.4:c.794T>C	NP_002459.2:p.(Leu265Pro)	L265P	ABC	MCD
22	COPY NUMBER ALTERATION	CD79B	elevated expression/amplification
23	MISSENSE	MYD88	NM_002468.4:c.794T>C	NP_002459.2:p.(Leu265Pro)	L265P	ABC	MCD
23	COPY NUMBER ALTERATION	CD79B	elevated expression/amplification
24	COPY NUMBER ALTERATION	CD79B	elevated expression/amplification			ABC	MCD
24	MISSENSE	MYD88	NM_002468.4:c.794T>C	NP_002459.2:p.(Leu265Pro)	L265P
25	MISSENSE	MYD88	NM_002468.4:c.794T>C	NP_002459.2:p.(Leu265Pro)	L265P	unclassified	MCD
25	COPY NUMBER ALTERATION	CD79B	elevated expression/amplification
26	MISSENSE	MYD88	NM_002468.4:c.794T>C	NP_002459.2:p.(Leu265Pro)	L265P	ABC	MCD
26	MISSENSE	CD79B	NM_000626.2:c.586T>C	NP_000617.1:p.(Tyr196His)	Y196H
27	MISSENSE	MYD88	NM_002468.4:c.794T>C	NP_002459.2:p.(Leu265Pro)	L265P	ABC	MCD
27	MISSENSE	CD79B	NM_000626.2:c.587A>C	NP_000617.1:p.(Tyr196Ser)	Y196S
28	MISSENSE	MYD88	NM_000626.2:c.586T>A	NP_000617.1:p.(Tyr196Asn)	L265P	unclassified	MCD
28	MISSENSE	CD79B	NM_002468.4:c.794T>C	NP_002459.2:p.(Leu265Pro)	Y196P
29	MISSENSE	MYD88	NM_002468.4:c.794T>C	NP_002459.2:p.(Leu265Pro)	L265P	ABC	MCD
29	MISSENSE	CD79B	NM_000626.2:c.587A>C	NP_000617.1:p.(Tyr196Ser)	Y196S
30	MISSENSE	MYD88	NM_002468.4:c.794T>C	NP_002459.2:p.(Leu265Pro)	L265P	GCB	MCD
30	MISSENSE	CD79B	NM_000626.2:c.587A>G	NP_000617.1:p.(Tyr196Cys)	Y196C
31	MISSENSE	MYD88	NM_002468.4:c.794T>C	NP_002459.2:p.(Leu265Pro)	L265P	unclassified	unclassified
32	FUSION	IGH::BCL6	chr14:106330425,chr3:187452695			ABC	BN2
32	MISSENSE	CD79B	NM_000626.2:c.587A>C	NP_000617.1:p.(Tyr196Ser)	Y196S
33	MISSENSE	CD79B	NM_000626.2:c.586T>G	NP_000617.1:p.(Tyr196Asp)	Y196D	ABC	unclassified
34	FUSION	IGH::BCL6	chr14:106330425,chr3:187452695			unclassified	BN2
34	TRUNC	NOTCH2	NM_024408.3:c.7198C>T	NP_077719.2:p.(Arg2400*)	R2400Ter
35	FUSION	IGH::BCL6	chr14:106214008,chr3:187452695			GCB	BN2
36	FUSION	IGH::BCL6	chr14:106330024,chr3:187452695			GCB	BN2
37	FUSION	IGH::BCL6	chr14:106241880,chr3:187452695			GCB	BN2
38	FUSION	IGH::BCL6	chr14:106327524,chr3:187452695			ABC	BN2
39	FUSION	IGH::BCL6	chr14:106327524,chr3:187452695			GCB	BN2
40	FUSION	IGH::BCL6	chr14:106241362,chr3:187452693			unclassified	BN2
41	TRUNC	NOTCH1	NM_017617.4:c.7541_7542del	NP_060087.3:p.(Pro2514Argfs*4)	P2514RfsTer4	unclassified	N1
42		no alterations detected in NOTCH1, NOTCH2, BCL2, BCL6, CD79B, MYD88, EZH2				GCB	unclassified
43		no alterations detected in NOTCH1, NOTCH2, BCL2, BCL6, CD79B, MYD88, EZH2				GCB	unclassified
44		no alterations detected in NOTCH1, NOTCH2, BCL2, BCL6, CD79B, MYD88, EZH2				GCB	unclassified
45		no alterations detected in NOTCH1, NOTCH2, BCL2, BCL6, CD79B, MYD88, EZH2				GCB	unclassified
46		no alterations detected in NOTCH1, NOTCH2, BCL2, BCL6, CD79B, MYD88, EZH2				GCB	unclassified
47		no alterations detected in NOTCH1, NOTCH2, BCL2, BCL6, CD79B, MYD88, EZH2				ABC	unclassified
48		no alterations detected in NOTCH1, NOTCH2, BCL2, BCL6, CD79B, MYD88, EZH2				unclassified	unclassified
49		no alterations detected in NOTCH1, NOTCH2, BCL2, BCL6, CD79B, MYD88, EZH2				ABC	unclassified
50		no alterations detected in NOTCH1, NOTCH2, BCL2, BCL6, CD79B, MYD88, EZH2				ABC	unclassified
51		no alterations detected in NOTCH1, NOTCH2, BCL2, BCL6, CD79B, MYD88, EZH2				ABC	unclassified
52		no alterations detected in NOTCH1, NOTCH2, BCL2, BCL6, CD79B, MYD88, EZH2				unclassified	unclassified
53		no alterations detected in NOTCH1, NOTCH2, BCL2, BCL6, CD79B, MYD88, EZH2				GCB	unclassified
54		no alterations detected in NOTCH1, NOTCH2, BCL2, BCL6, CD79B, MYD88, EZH2				ABC	unclassified
55		no alterations detected in NOTCH1, NOTCH2, BCL2, BCL6, CD79B, MYD88, EZH2				GCB	unclassified
56		no alterations detected in NOTCH1, NOTCH2, BCL2, BCL6, CD79B, MYD88, EZH2				GCB	unclassified
57		no alterations detected in NOTCH1, NOTCH2, BCL2, BCL6, CD79B, MYD88, EZH2				GCB	unclassified
58		no alterations detected in NOTCH1, NOTCH2, BCL2, BCL6, CD79B, MYD88, EZH2				GCB	unclassified
59		no alterations detected in NOTCH1, NOTCH2, BCL2, BCL6, CD79B, MYD88, EZH2				ABC	unclassified
60		no alterations detected in NOTCH1, NOTCH2, BCL2, BCL6, CD79B, MYD88, EZH2				GCB	unclassified
61		no alterations detected in NOTCH1, NOTCH2, BCL2, BCL6, CD79B, MYD88, EZH2				GCB	unclassified
62		no alterations detected in NOTCH1, NOTCH2, BCL2, BCL6, CD79B, MYD88, EZH2				ABC	unclassified
63		no alterations detected in NOTCH1, NOTCH2, BCL2, BCL6, CD79B, MYD88, EZH2				ABC	unclassified
64		no alterations detected in NOTCH1, NOTCH2, BCL2, BCL6, CD79B, MYD88, EZH2				GCB	unclassified
65		no alterations detected in NOTCH1, NOTCH2, BCL2, BCL6, CD79B, MYD88, EZH2				GCB	unclassified
66		no alterations detected in NOTCH1, NOTCH2, BCL2, BCL6, CD79B, MYD88, EZH2				GCB	unclassified
67		no alterations detected in NOTCH1, NOTCH2, BCL2, BCL6, CD79B, MYD88, EZH2				GCB	unclassified
68		no alterations detected in NOTCH1, NOTCH2, BCL2, BCL6, CD79B, MYD88, EZH2				GCB	unclassified
69		no alterations detected in NOTCH1, NOTCH2, BCL2, BCL6, CD79B, MYD88, EZH2				ABC	unclassified
70		no alterations detected in NOTCH1, NOTCH2, BCL2, BCL6, CD79B, MYD88, EZH2				ABC	unclassified
71		no alterations detected in NOTCH1, NOTCH2, BCL2, BCL6, CD79B, MYD88, EZH2				GCB	unclassified
72		no alterations detected in NOTCH1, NOTCH2, BCL2, BCL6, CD79B, MYD88, EZH2				GCB	unclassified
73		no alterations detected in NOTCH1, NOTCH2, BCL2, BCL6, CD79B, MYD88, EZH2				ABC	unclassified
74		no alterations detected in NOTCH1, NOTCH2, BCL2, BCL6, CD79B, MYD88, EZH2				GCB	unclassified
75		no alterations detected in NOTCH1, NOTCH2, BCL2, BCL6, CD79B, MYD88, EZH2				GCB	unclassified
76		no alterations detected in NOTCH1, NOTCH2, BCL2, BCL6, CD79B, MYD88, EZH2				GCB	unclassified
77		no alterations detected in NOTCH1, NOTCH2, BCL2, BCL6, CD79B, MYD88, EZH2				ABC	unclassified
78		no alterations detected in NOTCH1, NOTCH2, BCL2, BCL6, CD79B, MYD88, EZH2				GCB	unclassified
79		no alterations detected in NOTCH1, NOTCH2, BCL2, BCL6, CD79B, MYD88, EZH2				GCB	unclassified
80		no alterations detected in NOTCH1, NOTCH2, BCL2, BCL6, CD79B, MYD88, EZH2				ABC	unclassified
81		no alterations detected in NOTCH1, NOTCH2, BCL2, BCL6, CD79B, MYD88, EZH2				GCB	unclassified
82		no alterations detected in NOTCH1, NOTCH2, BCL2, BCL6, CD79B, MYD88, EZH2				GCB	unclassified
83		no alterations detected in NOTCH1, NOTCH2, BCL2, BCL6, CD79B, MYD88, EZH2				GCB	unclassified
84		no alterations detected in NOTCH1, NOTCH2, BCL2, BCL6, CD79B, MYD88, EZH2				ABC	unclassified
85		no alterations detected in NOTCH1, NOTCH2, BCL2, BCL6, CD79B, MYD88, EZH2				GCB	unclassified
86		no alterations detected in NOTCH1, NOTCH2, BCL2, BCL6, CD79B, MYD88, EZH2				GCB	unclassified
87		no alterations detected in NOTCH1, NOTCH2, BCL2, BCL6, CD79B, MYD88, EZH2				GCB	unclassified
88		no alterations detected in NOTCH1, NOTCH2, BCL2, BCL6, CD79B, MYD88, EZH2				GCB	unclassified
89		no alterations detected in NOTCH1, NOTCH2, BCL2, BCL6, CD79B, MYD88, EZH2				unclassified	unclassified
90		no alterations detected in NOTCH1, NOTCH2, BCL2, BCL6, CD79B, MYD88, EZH2				ABC	unclassified
91		no alterations detected in NOTCH1, NOTCH2, BCL2, BCL6, CD79B, MYD88, EZH2				GCB	unclassified
92		no alterations detected in NOTCH1, NOTCH2, BCL2, BCL6, CD79B, MYD88, EZH2				ABC	unclassified
93		no alterations detected in NOTCH1, NOTCH2, BCL2, BCL6, CD79B, MYD88, EZH2				unclassified	unclassified
94		no alterations detected in NOTCH1, NOTCH2, BCL2, BCL6, CD79B, MYD88, EZH2				GCB	unclassified
95		no alterations detected in NOTCH1, NOTCH2, BCL2, BCL6, CD79B, MYD88, EZH2				unclassified	unclassified
96		no alterations detected in NOTCH1, NOTCH2, BCL2, BCL6, CD79B, MYD88, EZH2				unclassified	unclassified
97		no alterations detected in NOTCH1, NOTCH2, BCL2, BCL6, CD79B, MYD88, EZH2				ABC	unclassified
98		no alterations detected in NOTCH1, NOTCH2, BCL2, BCL6, CD79B, MYD88, EZH2				ABC	unclassified
99		no alterations detected in NOTCH1, NOTCH2, BCL2, BCL6, CD79B, MYD88, EZH2				GCB	unclassified
100		no alterations detected in NOTCH1, NOTCH2, BCL2, BCL6, CD79B, MYD88, EZH2				GCB	unclassified
